# Supplementary material for: Genome-Wide Copy Number Variant Analysis in Inbred Chickens Lines With Different Susceptibility to Marek’s Disease
Source: G3 (Bethesda). 2013 Feb 1;3(2):217–23. doi: 10.1534/g3.112.005132 (PMC3564982; doi:10.1534/g3.112.005132)
Supplement: Supporting Information [file supp_3.2.217_TableS2.xlsx]

## Sheet: Sheet1
Sample	Chromosome	Start (bp)	End (bp)	Length (bp)	Type	Relative Ratios
L63-1	Chr1	140581250	140656250	75000	gain	0.67314
	Chr12	6131250	6156250	25000	loss	-0.50755
	Chr16	270019	432851	162832	loss	-0.50634
	Chr18	2340193	2350143	9950	loss	-1.17584
	Chr2	49165364	49227941	62577	gain	0.55478
	Chr2	134725196	134830176	104980	gain	0.7855
	Chr4	88922790	89072982	150192	loss	-0.63297
	Chr5	22122722	22192513	69791	loss	-0.86133
	ChrE64_random	535057	557524	22467	loss	-0.80912
	ChrZ	20890069	20915020	24951	loss	-0.54678
	ChrZ	71510021	71757797	247776	gain	0.81286
L63-2	Chr1	7721250	7736250	15000	gain	1.60792
	Chr1	140556250	140656250	100000	gain	0.8605
	Chr16	272885	432851	159966	loss	-0.82666
	Chr16_random	62500	182746	120246	loss	-0.50588
	Chr19	2621250	2666250	45000	loss	-0.73696
	Chr2	68752514	68767752	15238	loss	-2.4044
	Chr2	134725196	134830176	104980	gain	1.27548
	Chr22	3750	18750	15000	gain	0.93786
	Chr3	35342943	35365200	22257	loss	-1.00332
	Chr3	113606250	113650084	43834	gain	0.62487
	Chr4	88922790	89075401	152611	loss	-1.17123
	Chr5	22117506	22192513	75007	loss	-2.12476
	Chr6	7167955	7182590	14635	loss	-2.04533
	Chr6_random	12500	27614	15114	gain	0.5134
	Chr9	4962500	4987500	25000	gain	0.68113
	ChrE64_random	535057	557524	22467	loss	-1.89591
	ChrUn_random	29681250	29893750	212500	loss	-0.76903
	ChrZ	7857946	7872908	14962	loss	-1.88478
	ChrZ	20890069	20905158	15089	loss	-1.00714
	ChrZ	71510021	71757797	247776	gain	1.25603
L72-1	Chr1	127112500	127162500	50000	gain	0.93449
	Chr16	270019	432851	162832	loss	-0.81291
	Chr2	40661250	40676250	15000	gain	1.65387
	Chr2	49181250	49226250	45000	gain	0.85853
	Chr2_random	502	135112	134610	loss	-0.50227
	Chr3	17568750	17631250	62500	loss	-0.91051
	Chr5	29337500	29387500	50000	loss	-0.50946
	Chr8	4893750	4956250	62500	loss	-0.53917
	ChrE22C19W28_E50C23_random	12500	62500	50000	loss	-0.85368
	ChrE64_random	447932	557524	109592	loss	-1.16096
	ChrUn_random	17910013	18207685	297672	loss	-0.55864
	ChrUn_random	25682748	25762581	79833	loss	-1.14603
	ChrUn_random	46360297	46392699	32402	loss	-1.4964
	ChrUn_random	58952907	59027853	74946	loss	-1.53076
	ChrZ	7857946	7867696	9750	loss	-2.22041
	ChrZ	20890069	20905158	15089	loss	-0.93356
	ChrZ	71515471	71757797	242326	gain	1.08886
L72-2	Chr1	127112500	127162500	50000	gain	0.8031
	Chr10	6842856	6867633	24777	gain	0.9241
	Chr16	270019	432851	162832	loss	-0.73428
	Chr2	40660120	40677934	17814	gain	1.80325
	Chr2_random	502	135112	134610	loss	-0.50463
	Chr3	17568750	17631250	62500	loss	-0.75706
	Chr6	7167955	7177834	9879	loss	-2.34382
	Chr7	23443750	23456250	12500	loss	-0.91361
	ChrE64_random	447932	557524	109592	loss	-1.1919
	ChrUn_random	58952907	59027853	74946	loss	-1.41377
	ChrZ	7857946	7867696	9750	loss	-1.97607
	ChrZ	20891250	20906250	15000	loss	-0.86263
	ChrZ	71510021	71757797	247776	gain	1.06824
RCS-L	Chr1	7721250	7736250	15000	gain	1.59103
	Chr1	140581250	140656250	75000	gain	0.82208
	Chr16	272885	432851	159966	loss	-0.78678
	Chr19	2618750	2668750	50000	loss	-0.50186
	Chr2	49181250	49218750	37500	gain	0.85717
	Chr2	134725196	134830176	104980	gain	1.15368
	Chr22	3750	18750	15000	gain	0.83083
	Chr3	37136250	37151250	15000	loss	-0.84996
	Chr4	88922790	89075401	152611	loss	-1.15073
	Chr5	22117506	22202790	85284	loss	-1.67721
	Chr6	7167955	7177834	9879	loss	-2.35064
	ChrE64_random	535057	557524	22467	loss	-1.50515
	ChrZ	7857946	7867696	9750	loss	-1.96103
	ChrZ	71510021	71757797	247776	gain	1.13057
RCS-M	Chr1	7722779	7737929	15150	gain	1.12038
	Chr1	140580435	140627558	47123	gain	1.46593
	Chr11	202	20340	20138	gain	0.69082
	Chr2	49168750	49218750	50000	gain	0.65826
	Chr2	134727846	134830176	102330	gain	1.01658
	Chr22	3750	18750	15000	gain	0.57355
	Chr3	113597540	113652668	55128	gain	0.58933
	Chr4_random	6250	43750	37500	gain	0.62181
	Chr9	4962500	4987500	25000	gain	0.55092
	ChrZ	71510021	71822701	312680	gain	0.94704
	Chr1	48000008	48042918	42910	loss	-0.56799
	Chr10	18813750	18836250	22500	loss	-0.87818
	Chr15	11013750	11028750	15000	loss	-0.63592
	Chr16	273750	430175	156425	loss	-0.50272
	Chr16_random	6250	68750	62500	loss	-0.52277
	Chr4	88905489	89075401	169912	loss	-0.84594
	Chr5	22117506	22195113	77607	loss	-1.47081
	Chr7	17756250	17806250	50000	loss	-0.52765
	ChrE64_random	447932	557524	109592	loss	-0.85473
	ChrUn_random	25683750	25766250	82500	loss	-0.97823
	ChrUn_random	36825000	36975000	150000	loss	-0.74497
	ChrZ	20890069	20902958	12889	loss	-1.03506
	ChrZ	66282807	66300348	17541	loss	-0.76534
