# Supplementary material for: Genome-Wide Copy Number Variant Analysis in Inbred Chickens Lines With Different Susceptibility to Marek’s Disease
Source: G3 (Bethesda). 2013 Feb 1;3(2):217–23. doi: 10.1534/g3.112.005132 (PMC3564982; doi:10.1534/g3.112.005132)
Supplement: Supporting Information [file supp_3.2.217_TableS3.xlsx]

## Sheet: Sheet1
Chromosome	Start	End	L63	L72	RCS-L	RCS-M	All	Range
Chr2	49165364	49227941	Gain	Gain	Gain	Gain	Gain	62577
ChrZ	71506250	71893750	Gain	Gain	Gain	Gain	Gain	387500
Chr1	7721250	7737929	Gain		Gain	Gain	Gain	16679
Chr1	140556250	140658750	Gain		Gain	Gain	Gain	102500
Chr2	134725000	134831250	Gain		Gain	Gain	Gain	106250
Chr22	3750	31250	Gain		Gain	Gain	Gain	27500
Chr6_random	12500	27614	Gain				Gain	15114
Chr9	4962500	4987500	Gain			Gain	Gain	25000
Chr16	225000	432851	Loss	Loss	Loss	Loss	Loss	207851
Chr6	7167955	7182590	Loss	Loss	Loss		Loss	14635
ChrE64_random	446250	557524	Loss	Loss	Loss	Loss	Loss	111274
ChrZ	20876250	20915020	Loss	Loss		Loss	Loss	38770
ChrZ	7857946	7872908	Loss	Loss	Loss		Loss	14962
Chr12	6131250	6156250	Loss				Loss	25000
Chr16_random	6250	182746	Loss			Loss	Loss	176496
Chr18	2340193	2350143	Loss				Loss	9950
Chr19	2618750	2668750	Loss		Loss		Loss	50000
Chr2	68752514	68767752	Loss				Loss	15238
Chr3	35342943	35365200	Loss				Loss	22257
Chr4	88905489	89093750	Loss		Loss	Loss	Loss	188261
Chr5	22117506	22202790	Loss		Loss	Loss	Loss	85284
ChrUn_random	29681250	29893750	Loss				Loss	212500
Chr1	127112500	127162500		Gain			Gain	50000
Chr10	6842856	6867633		Gain			Gain	24777
Chr2	40660120	40677934		Gain			Gain	17814
Chr2_random	502	135112		Loss			Loss	134610
Chr3	17568750	17631250		Loss			Loss	62500
Chr5	29337500	29387500		Loss			Loss	50000
Chr7	23443750	23456250		Loss			Loss	12500
Chr8	4893750	4956250		Loss			Loss	62500
ChrE22C19W28_E50C23_random	12500	62500		Loss			Loss	50000
ChrUn_random	25682748	25766250		Loss		Loss	Loss	83502
ChrUn_random	17910013	18207685		Loss			Loss	297672
ChrUn_random	46360297	46392699		Loss			Loss	32402
ChrUn_random	58952907	59027853		Loss			Loss	74946
Chr1	48000008	48042918				Loss	Loss	42910
Chr10	18813750	18836250				Loss	Loss	22500
Chr11	202	20340				Gain	Gain	20138
Chr15	11013750	11031250				Loss	Loss	17500
Chr3	113597540	113652668				Gain	Gain	55128
Chr3	37136250	37151250			Loss		Loss	15000
Chr4_random	6250	43750				Gain	Gain	37500
Chr7	17756250	17806250				Loss	Loss	50000
ChrUn_random	36825000	36975000				Loss	Loss	150000
ChrZ	66282807	66300348				Loss	Loss	17541
